# Supplementary material for: Cardiac catheterization real-time dynamic radiation dose measurement to estimate lifetime attributable risk of cancer
Source: PLoS One. 2020 Jun 16;15(6):e0234461. doi: 10.1371/journal.pone.0234461 (PMC7297332; doi:10.1371/journal.pone.0234461)
Supplement: S1 Data — (XLSX) [file pone.0234461.s001.xlsx]

## Sheet: CA with PCI
		病人資料								透視參數						攝影參數												工作人員1				工作人員2
設備名稱	機型	性別	年齡	身高	體重	導管置入位置	診療類別	診療名稱	管球角度	管電壓（kV）	管電流（mA）	曝露時間(s)	FPS	FOV	透視組數	管電壓（kV）	管電流（mAs）	曝露時間(s)	FPS	FOV	照相組數	曝露時間	總透視時間	F/L	儀器Air Kerma	儀器DAP		性別	年齡	實測鉛衣外劑量		性別	年齡	實測鉛衣外劑量
PHILIPS	Allura Xper FD10/10	M	64	162	70	Transradial approach	檢查治療	Coronary angiography, Percutaneous coronary intervention	AP	102	5.6		15	25	8	73	744	6	15	20	1	70	20.03			331532		M	53	40		M	29	82
							檢查治療		CAU40	120	7.3		15	20	4	124	577	10	15	20	32
							檢查治療		RAO30 CAU30	120	8.4		15	20	1	103	694	9	15	20	7
							檢查治療		RAO30 CRAN30							77	924	7	15	20	1
							檢查治療		CRAN30							76	895	7	15	20	1
							檢查治療		LAO30 CAU30							121	643	10	15	20	3
							檢查治療		RAO30							74	767	6	15	20	1
							檢查治療		LAO30							81	879	7	15	20	1
							檢查治療		LAO45							85	838	8	15	20	1
PHILIPS	Allura Xper FD10/10	M	45	166	60	Transradial approach	檢查治療	Coronary angiography, Percutaneous coronary intervention	AP	79	9.4		15	25	1	69	532	5	15	20	1	50	2.45			40379		M	53	13		F	30	2
							檢查治療		LAO30	81	7.9		15	25	1	74	792	6	15	20	2
							檢查治療		CRAN30	94	7.5		15	25	1	75	841	6	15	20	1
							檢查治療		RAO30 CRAN30	91	7.3		15	20	1	75	854	6	15	20	1
							檢查治療		RAO30 CAU30	92	7.5		15	20	1	73	749	6	15	20	1
							檢查治療		LAO30 CAU30	120	8		15	20	1	94	763	8	15	20	1
							檢查治療		LAO45							75	845	6	15	20	1
							檢查治療		CAU30							79	909	7	15	25	1
PHILIPS	Allura Xper FD10/10	M	45	179	101	Transradial approach	檢查治療	Coronary angiography, Percutaneous coronary intervention	AP	98	7.6		15	20	1	75	826	6	15	20	1	70	3.39			73391		M	53	31		F	30	2
							檢查治療		LAO30	114	6.8		15	20	1	96	746	8	15	20	1
							檢查治療		RAO30	120	6.7		15	20	1	79	908	7	15	20	1
							檢查治療		CRAN30	105	8.1		15	20	1	78	913	7	15	20	1
							檢查治療		RAO30 CRAN30	115	7.5		15	20	1	83	857	7	15	20	1
							檢查治療		RAO30 CAU30	120	7.3		15	20	1	92	780	8	15	20	1
							檢查治療		CAU30	120	7.3		15	20	1	106	674	9	15	20	1
							檢查治療		LAO30 CAU30	120	8.2		15	20	1	125	572	10	15	20	1
							檢查治療		LAO45							97	739	8	15	20	1
PHILIPS	Allura Xper FD10/10	M	77	163	73	Transradial approach	檢查治療	Coronary angiography, Percutaneous coronary intervention	AP	93	9.8		15	25	3	71	639	5	15	20	1	65	2.47			61809		M	53	23		F	30	6
							檢查治療		LAO30	105	7		15	25	1	84	855	7	15	20	1
							檢查治療		CRAN30	120	7.2		15	20	1	77	905	7	15	20	1
							檢查治療		RAO30 CAU30	120	7.9		15	20	1	93	770	8	15	20	1
							檢查治療		CAU30	120	8		15	20	1	84	847	8	15	20	1
							檢查治療		LAO60 CAU30	120	8.2		15	20	1	108	662	9	15	20	1
							檢查治療		RAO30							75	853	6	15	20	1
							檢查治療		RAO30 CRAN30							82	872	7	15	20	1
							檢查治療		LAO45							88	808	8	15	20	1
PHILIPS	Allura Xper FD10/10	F	58	152	75	Transradial approach	檢查治療	Coronary angiography, Percutaneous coronary intervention	AP	97	8.2		15	25	4	72	667	6	15	20	1	67	3.07			56817		M	53	21		F	30	5
							檢查治療		LAO30	103	7.1		15	25	1	86	831	8	15	20	1
							檢查治療		RAO30	105	7.2		15	25	1	74	766	6	15	20	1
							檢查治療		LAO60 CAU30	120	9.1		15	20	1	125	572	10	15	20	1
							檢查治療		LAO45							93	766	8	15	20	1
							檢查治療		RAO30 CAU30							78	912	7	15	20	1
							檢查治療		CAU30							77	924	7	15	20	1
							檢查治療		CRAN30							78	913	7	15	20	1
							檢查治療		RAO30 CRAN30							90	796	8	15	20	1
PHILIPS	Allura Xper FD10/10	F	68	165	100	Transradial approach	檢查治療	Coronary angiography, Percutaneous coronary intervention	AP	120	7		15	25	1	78	914	7	15	20	1	52	2.33			83855		M	53	19		M	34	3
							檢查治療		LAO30	119	6.9		15	25	1	95	755	8	15	20	1
							檢查治療		CRAN30	120	8.5		15	20	1
							檢查治療		RAO30 CRAN30	118	8.2		15	20	1	88	809	8	15	20	1
							檢查治療		RAO30 CAU30	120	8.5		15	20	1	101	709	9	15	20	1
							檢查治療		CAU40	120	8.8		15	20	1	125	572	10	15	20	1
							檢查治療		LAO30 CAU30	120	9		15	20	1	125	572	10	15	20	1
PHILIPS	Allura Xper FD10/10	M	75	167	73	Transradial approach	檢查治療	Coronary angiography, Percutaneous coronary intervention	AP	88	7.9		15	25	1	71	658	6	15	20	1	63	19.45			198655		M	53	31		F	30	11
							檢查治療		LAO30	90	7		15	25	1	81	885	7	15	20	1
							檢查治療		RAO30	102	6.4		15	20	1	75	832	6	15	20	1
							檢查治療		RAO30 CRAN30	92	8.5		15	20	1	73	732	6	15	20	1
							檢查治療		RAO30 CAU30	106	7.6		15	20	1	78	921	7	15	20	1
							檢查治療		CAU30	120	7.3		15	20	1	87	825	8	15	20	1
							檢查治療		LAO30 CAU30	120	8.1		15	20	1	108	659	9	15	20	1
							檢查治療		CAU40							86	828	8	15	20	1
							檢查治療		CRAN30							72	662	6	15	20	1
PHILIPS	Allura Xper FD10/10	M	61	163	111	Transradial approach	檢查治療	Coronary angiography, Percutaneous coronary intervention	AP	120	9.1		15	25	7	87	901	8	15	20	2	61	26.13			540283		M	53	277		M	29	168
							檢查治療		LAO45	120	9.1		15	25	4
							檢查治療		CRAN30	120	9.1		15	20	1	97	838	8	15	20	1
							檢查治療		CAU30	120	9		15	20	1
							檢查治療		LAO30 CAU30	120	9.1		15	20	1	125	572	10	15	20	1
							檢查治療		LAO30	120	9.2		15	25	3	120	799	9	15	20	9
							檢查治療		RAO30							90	832	8	15	20	3
							檢查治療		RAO30 CAU30							125	572	10	15	20	1
							檢查治療		RAO30 CRAN30							99	722	8	15	20	1
PHILIPS	Allura Xper FD10/10	M	61	173	76	Transradial approach	檢查治療	Coronary angiography, Percutaneous coronary intervention	LAO30	97	7		15	20	1	86	831	8	15	20	1	68	10.24			173808		M	53	37		F	30	4
							檢查治療		RAO30	104	6.4		15	20	1	75	824	6	15	20	1
							檢查治療		AP	87	7.1		15	20	1	72	702	6	15	20	1
							檢查治療		RAO30 CRAN30	100	7.7		15	20	1	75	817	6	15	20	1
							檢查治療		CAU30	102	7.9		15	20	1	108	659	9	15	20	12
							檢查治療		LAO30 CAU30	120	6.9		15	20	1	125	572	10	15	20	1
							檢查治療		LAO45							93	770	8	15	20	1
							檢查治療		RAO30 CAU30							97	900	8	15	20	1
							檢查治療		CRAN30							76	899	7	15	20	1
PHILIPS	Allura Xper FD10/10	M	58	160	72	Transradial approach	檢查治療	Coronary angiography, Percutaneous coronary intervention	AP	96	8		15	25	6	75	849	6	15	20	3	64	10.39			166939		M	53	94		M	34	51
							檢查治療		RAO30	117	7		15	25	1
							檢查治療		LAO30							78	917	7	15	20	1
							檢查治療		LAO45							93	768	8	15	20	1
							檢查治療		LAO30 CAU30							125	572	10	15	20	1
							檢查治療		RAO30 CAU30							115	759	10	15	20	1
							檢查治療		CAU30							116	623	10	15	20	1
							檢查治療		RAO30 CRAN30							76	879	6	15	20	1
							檢查治療		CRAN30							85	924	7	15	20	1
PHILIPS	Allura Xper FD10/10	M	59	167	64	Transradial approach	檢查治療	Coronary angiography, Percutaneous coronary intervention	AP	85	9.4		15	25	11	72	672	6	15	20	8	56	14.12			138859		M	53	43		M	29	16
							檢查治療		RAO30 CRAN30							73	727	6	15	20	1
							檢查治療		CRAN30							73	737	6	15	20	1
							檢查治療		CAU30							84	848	8	15	20	1
							檢查治療		LAO30 CAU30							111	645	9	15	20	1
							檢查治療		LAO45							85	846	8	15	20	1
							檢查治療		LAO30							78	918	7	15	20	1
							檢查治療		RAO30							73	716	6	15	20	1
PHILIPS	Allura Xper FD10/10	M	59	172	95	Transradial approach	檢查治療	Coronary angiography, Percutaneous coronary intervention	AP	81	10.1		15	25	8	71	639	5	15	20	1	39	19.43			299407		M	53	36		F	30	5
							檢查治療		LAO30 CRAN30	120	8.2		15	20	3
							檢查治療		RAO30 CAU30	120	8.6		15	20	3	114	641	10	15	20	1
							檢查治療		LAO30							85	841	8	15	20	1
							檢查治療		RAO30 CRAN30							80	898	8	15	20	7
							檢查治療		CRAN30							92	918	8	15	20	8
PHILIPS	Allura Xper FD10/10	M	56	174	73	Transradial approach	檢查治療	Coronary angiography, Percutaneous coronary intervention	AP	97	8.3		15	25	1	74	760	6	15	20	1	62	12.26			188872		M	53	104		M	34	11
							檢查治療		LAO30	92	7.3		15	20	1	84	913	8	15	20	13
							檢查治療		CRAN30	103	7.5		15	20	1	93	771	8	15	20	1
							檢查治療		RAO30 CRAN30	120	6.5		15	20	1	83	859	7	15	20	1
							檢查治療		CAU30	120	6.5		15	20	1	94	757	8	15	20	1
							檢查治療		RAO30 CAU30	120	7.9		15	20	1	83	866	7	15	20	1
							檢查治療		LAO45							89	803	8	15	20	1
							檢查治療		LAO30 CAU30							124	574	10	15	20	1
PHILIPS	Allura Xper FD10/10	M	84	170	75	Transradial approach	檢查治療	Coronary angiography, Percutaneous coronary intervention	AP	91	9.9		15	25	7	69	553	5	15	20	1	67	5.06			80019		M	53	54		M	29	41
							檢查治療		LAO45							87	822	8	15	20	1
							檢查治療		LAO30 CAU30							118	608	10	15	20	1
							檢查治療		LAO30							83	859	7	15	20	1
							檢查治療		RAO30							75	819	6	15	20	1
							檢查治療		RAO30 CAU30							108	661	9	15	20	1
							檢查治療		CAU30							103	696	9	15	20	1
							檢查治療		RAO30 CRAN30							76	894	7	15	20	1
							檢查治療		CRAN30							72	703	6	15	20	1
PHILIPS	Allura Xper FD10/10	F	77	156	59	Transradial approach	檢查治療	Coronary angiography, Percutaneous coronary intervention	AP	92	10.1		15	25	7	72	627	5	15	20	1	52	2.03			37510		M	53	54		F	30	18
							檢查治療		CRAN30	99	7.4		15	20	1	75	831	6	15	20	1
							檢查治療		CAU30	120	6.8		15	20	1	82	872	7	15	20	1
							檢查治療		LAO30							79	902	7	15	20	1
							檢查治療		LAO45							83	861	7	15	20	1
							檢查治療		RAO30							74	802	6	15	20	1
							檢查治療		RAO30 CAU30							85	842	8	15	20	1
							檢查治療		RAO30 CRAN30							76	896	6	15	20	1
PHILIPS	Allura Xper FD10/10	F	72	168	75	Transradial approach	檢查治療	Coronary angiography, Percutaneous coronary intervention	AP	98	9.7		15	25	5	71	658	6	15	20	1	50	16.27			230217		M	53	129		M	34	44
							檢查治療		LAO30	119	6.7		15	20	7	81	925	7	15	20	9
							檢查治療		RAO30							79	903	7	15	20	2
							檢查治療		RAO30 CAU30							85	843	8	15	20	1
							檢查治療		CAU30							90	794	8	15	20	1
							檢查治療		CRAN30							80	894	7	15	20	1
							檢查治療		RAO30 CRAN30							82	875	7	15	20	1
PHILIPS	Allura Xper FD10/10	M	64	155	55	Transradial approach	檢查治療	Coronary angiography, Percutaneous coronary intervention	AP	83	7.4		15	25	2	68	472	5	15	20	1	44	7.36			47222		M	53	82		F	38	34
							檢查治療		LAO30	80	8.6		15	25	1	75	819	6	15	20	1
							檢查治療		CRAN30							74	762	6	15	20	1
							檢查治療		LAO30 CAU30							97	735	8	15	20	1
							檢查治療		RAO30							72	668	6	15	20	1
							檢查治療		RAO30 CRAN30							74	765	6	15	20	1
							檢查治療		RAO30 CAU30							81	881	7	15	20	1
PHILIPS	Allura Xper FD10/10	M	62	165	70	Transradial approach	檢查治療	Coronary angiography, Percutaneous coronary intervention	AP	80	9.5		15	25	5	77	924	7	15	20	1	53	6.04			115133		M	53	104		M	34	35
							檢查治療		LAO30	110	6.9		15	25	1	83	925	7	15	20	1
							檢查治療		CRAN30							85	884	7	15	20	1
							檢查治療		LAO30 CAU30							118	605	10	15	20	1
							檢查治療		RAO30 CAU30							93	769	8	15	20	1
							檢查治療		RAO30							81	887	7	15	20	1
							檢查治療		RAO30 CRAN30							83	861	7	15	20	1
PHILIPS	Allura Xper FD10/10	F	80	150	44	Transradial approach	檢查治療	Coronary angiography, Percutaneous coronary intervention	AP	80	9		15	25	7	70	575	4	15	20	2	50	18.2			177980		M	53	62		F	38	83
							檢查治療		CRAN30							77	907	7	15	20	25
							檢查治療		CAU30							76	864	6	15	20	1
							檢查治療		LAO30							74	788	6	15	20	1
							檢查治療		RAO30							74	772	6	15	20	1
							檢查治療		LAO30 CAU30							94	763	8	15	20	1
							檢查治療		RAO30 CAU30							77	925	7	15	20	14
							檢查治療		RAO30 CRAN30							75	818	6	15	20	5
PHILIPS	Allura Xper FD10/10	M	64	170	80	Transradial approach	檢查治療	Coronary angiography, Percutaneous coronary intervention	AP	91	8		15	25	3	72	665	6	15	20	1	68	2.3			52159		M	53	51		F	38	21
							檢查治療		LAO30	90	8.2		15	25	1	86	830	8	15	20	1
							檢查治療		RAO30							74	795	6	15	20	1
							檢查治療		LAO30 CAU30							122	584	10	15	20	1
							檢查治療		RAO30 CAU30							93	770	8	15	20	1
							檢查治療		CAU30							107	668	9	15	20	1
							檢查治療		LAO30 CRAN30							90	795	8	15	20	1
							檢查治療		RAO30 CRAN30							77	925	7	15	20	1
							檢查治療		CRAN30							76	876	6	15	20	1
PHILIPS	Allura Xper FD10/10	M	58	169	71	Transradial approach	檢查治療	Coronary angiography, Percutaneous coronary intervention	LAO30	94	7.8		15	25	2	76	858	6	15	20	1	57	14.06			176794		M	53	63		F	38	27
							檢查治療		AP	89	7.8		15	25	4	73	744	6	15	20	1
							檢查治療		RAO30 CAU30	120	8.2		15	20	4	97	901	8	15	20	1
							檢查治療		LAO30 CAU30							125	572	10	15	20	1
							檢查治療		CRAN30							77	919	7	15	20	5
							檢查治療		RAO30							75	821	6	15	20	1
							檢查治療		CAU30							89	843	8	15	20	2
							檢查治療		RAO30 CRAN30							72	664	6	15	20	1
PHILIPS	Allura Xper FD10/10	M	57	170	90	Transradial approach	檢查治療	Coronary angiography, Percutaneous coronary intervention	AP	91	7.8		15	25	7	74	775	6	15	20	1	52	8.11			175832		M	53	12		F	30	5
							檢查治療		LAO30	114	6.1		15	25	4	99	806	8	15	20	20
							檢查治療		RAO30							82	873	7	15	20	1
							檢查治療		RAO30 CAU30							91	782	8	15	20	1
							檢查治療		CAU30							95	756	8	15	20	1
							檢查治療		CRAN30							88	902	8	15	20	8
							檢查治療		RAO30 CRAN30							80	893	7	15	20	1
PHILIPS	Allura Xper FD10/10	M	60	168	75	Transradial approach	檢查治療	Coronary angiography, Percutaneous coronary intervention	AP	82	7		15	25	3	70	570	5	15	20	1	59	6			67491		M	53	0		F	30	0
							檢查治療		LAO30	81	7.4		15	25	2	75	842	6	15	20	1
							檢查治療		RAO30							72	683	6	15	20	2
							檢查治療		LAO30 CAU30							100	715	9	15	20	1
							檢查治療		RAO30 CAU30							79	904	7	15	20	1
							檢查治療		CAU30							82	874	7	15	20	1
							檢查治療		LAO30 CRAN30							76	900	7	15	20	1
							檢查治療		CRAN30							75	822	6	15	20	1
							檢查治療		RAO30 CRAN30							71	632	6	15	20	1
PHILIPS	Allura Xper FD10/10	M	44	165	66	Transradial approach	檢查治療	Coronary angiography, Percutaneous coronary intervention	AP	80	9.4		15	25	1	70	572	5	15	20	1	52	2.57			39282		M	53	0		F	30	0
							檢查治療		LAO30	85	10.1		15	25	1	74	782	6	15	20	1
							檢查治療		LAO30 CAU30							106	672	9	15	20	1
							檢查治療		RAO30 CAU30							75	844	6	15	20	1
							檢查治療		CAU30							78	915	7	15	20	1
							檢查治療		RAO30							71	655	6	15	20	1
							檢查治療		RAO30 CRAN30							75	809	6	15	20	1
							檢查治療		CRAN30							76	894	7	15	20	1
PHILIPS	Allura Xper FD10/10	M	56	157	62	Transradial approach	檢查治療	Coronary angiography, Percutaneous coronary intervention	AP	76	6.3		15	25	2	72	664	6	15	20	1	45	2.41			42298		M	53	1		F	30	0
							檢查治療		LAO30	89	7.5		15	25	2	79	901	7	15	20	1
							檢查治療		RAO30							75	844	6	15	20	1
							檢查治療		RAO30 CAU30							80	893	7	15	20	1
							檢查治療		CAU30							82	870	7	15	20	1
							檢查治療		CRAN30							72	679	6	15	20	1
							檢查治療		RAO30 CRAN30							75	853	6	15	20	1
PHILIPS	Allura Xper FD10/10	M	39	174	105	Transradial approach	檢查治療	Coronary angiography, Percutaneous coronary intervention	AP	103	8.2		15	25	4	76	863	6	15	20	1	45	20.35			332614		M	53	1		F	30	11
							檢查治療		LAO30	120	8.5		15	25	2	90	884	8	15	20	1
							檢查治療		RAO30							80	891	7	15	20	1
							檢查治療		LAO30 CAU30							112	638	9	15	20	1
							檢查治療		RAO30 CRAN30							79	901	7	15	20	1
							檢查治療		CRAN30							86	854	8	15	20	1
PHILIPS	Allura Xper FD10/10	F	59	160	65	Transradial approach	檢查治療	Coronary angiography, Percutaneous coronary intervention	AP	92	7.8		15	25	4	72	674	6	15	20	1	47	2.21			41511		M	53	2		F	30	0
							檢查治療		LAO30	102	8		15	25	3	83	858	7	15	20	1
							檢查治療		CRAN30							76	892	6	15	20	1
							檢查治療		RAO30 CRAN30							74	799	6	15	20	1
							檢查治療		RAO30 CAU30							97	738	8	15	20	1
							檢查治療		CAU30							90	792	8	15	20	1
							檢查治療		RAO30							75	834	6	15	20	1
PHILIPS	Allura Xper FD10/10	M	66	165	68	Transradial approach	檢查治療	Coronary angiography, Percutaneous coronary intervention	AP	89	7.3		15	25	3	70	584	5	15	20	2	58	2.53			47151		M	53	41		F	38	3
							檢查治療		LAO30	86	7.6		15	25	3	78	918	7	15	20	1
							檢查治療		CRAN30							76	901	7	15	20	1
							檢查治療		RAO30 CRAN30							77	913	7	15	20	1
							檢查治療		CAU30							87	821	8	15	20	1
							檢查治療		RAO30 CAU30							87	817	8	15	20	1
							檢查治療		LAO30 CAU30							117	610	10	15	20	1
							檢查治療		RAO30							72	690	6	15	20	1
PHILIPS	Allura Xper FD10/10	M	63	172	75	Transradial approach	檢查治療	Coronary angiography, Percutaneous coronary intervention	AP	100	9.3		15	25	3	77	924	7	15	20	1	55	2.15			59143		M	53	21		M	34	2
							檢查治療		LAO30	120	8.8		15	25	3	91	875	7	15	20	1
							檢查治療		RAO30							82	875	7	15	20	1
							檢查治療		RAO30 CAU30							105	678	9	15	20	1
							檢查治療		CAU30							114	627	10	15	20	1
							檢查治療		RAO30 CRAN30							79	908	7	15	20	3
							檢查治療		CRAN30							87	826	8	15	20	1
PHILIPS	Allura Xper FD10/10	M	44	173	70	Transradial approach	檢查治療	Coronary angiography, Percutaneous coronary intervention	AP	90	7.6		15	25	2	71	657	6	15	20	11	57	15.01			196449		M	53	21		M	29	3
							檢查治療		LAO30	84	8.2		15	25	2	77	916	7	15	20	16
							檢查治療		CRAN30							77	912	7	15	20	1
							檢查治療		RAO30 CRAN30							80	820	7	15	20	1
							檢查治療		CAU30							82	874	7	15	20	10
							檢查治療		RAO30 CAU30							86	928	8	15	20	1
							檢查治療		LAO30 CAU30							110	652	9	15	20	1
							檢查治療		RAO30							72	688	6	15	20	1
PHILIPS	Allura Xper FD10/10	F	65	155	64	Transradial approach	檢查治療	Coronary angiography, Percutaneous coronary intervention	RAO30 CAU30	77	17		15	25		73	750	6	15	25	15	37	37.32	F	3514.07	544866		M	40	17
							檢查治療		LAO30 CRAN30	105	14.3		15	25		91	782	8	15	25	10			L	2873.82
							檢查治療		LAO60	104	14.5		15	25		84	855	7	15	25	1
							檢查治療		RAO30 CRAN30	82	21		15	20		77	924	7	15	20	19
							檢查治療		LAO30 CAU30	120	15		15	20		110	652	9	15	20	24
PHILIPS	Allura Xper FD10/10	F	77	148	58.8	Transradial approach	檢查治療	Coronary angiography, Percutaneous coronary intervention	RAO30 CAU30	76	15.8		15	25		73	716	6	15	25	1	59	63.04	F	3788.13	908865		M	48	242		M	32	298
							檢查治療		LAO30 CRAN30	93	20.8		15	25		81	883	7	15	25	3			L	8496.65
							檢查治療		CAU30	76	15.8		15	20		73	750	6	15	20	25
							檢查治療		LAO60	94	20.4		15	20		90	797	8	15	20	2
							檢查治療		CRAN30	85	17.7		15	20		76	864	6	15	20	18
							檢查治療		LAO30 CAU30	120	16.1		15	20		106	673	9	15	20	23
							檢查治療		RAO30 CRAN30	90	16.2		15	20		79	905	7	15	20	1
							檢查治療		LAO90	120	16.7		15	20		116	618	10	15	20	18
PHILIPS	Allura Xper FD10/10	M	66	170	78	Transradial approach	檢查治療	Coronary angiography, Percutaneous coronary intervention	RAO30 CAU30	78	16.9		15	25		75	837	6	15	25	1	55	17.11	F	1449.31	326898		M	48	36		F	38	8
							檢查治療		LAO30 CRAN30	91	16.4		15	25		85	839	8	15	25	2			L	1962.53
							檢查治療		CAU30	77	17.3		15	25		74	788	6	15	25	1
							檢查治療		LAO60	80	20.6		15	25		78	916	7	15	25	1
							檢查治療		CRAN30	78	16.6		15	25		75	813	6	15	25	2
							檢查治療		LAO30 CAU30	118	13.5		15	25		99	721	8	15	25	1
							檢查治療		RAO30 CAU30	85	19		15	20		76	901	7	15	20	17
							檢查治療		LAO30 CRAN30	99	15.2		15	20		82	874	7	15	20	17
PHILIPS	Allura Xper FD10/10	F	63	155	74	Transradial approach	檢查治療	Coronary angiography, Percutaneous coronary intervention	RAO30 CAU30	77	16.5		15	25		73	756	6	15	25	18	54	43.26	F	3909.51	669861		M	56	106		F	38	69
							檢查治療																	L	3966.22
							檢查治療		CAU30	81	18.8		15	25		74	790	6	15	25	26
							檢查治療		LAO60	120	12.6		15	25		104	689	9	15	25	1
							檢查治療		CRAN30	78	18.2		15	25		75	844	6	15	25	1
							檢查治療		LAO30 CAU30	120	14.2		15	25		125	572	10	15	25	1
							檢查治療		CRAN30	88	20.6		15	20		79	903	7	15	20	12
							檢查治療		LAO30 CRAN30	120	17		15	20		125	572	10	15	20	53
PHILIPS	Allura Xper FD10/10	M	75	165	73.6	Transradial approach	檢查治療	Coronary angiography, Percutaneous coronary intervention	RAO30 CAU30	79	18.9		15	25		74	775	6	15	25	2	49	26.45	F	2376.16	557631		M	48	12
							檢查治療		LAO30 CRAN30	90	20.5		15	25		80	869	7	15	25	7			L	3479.23
							檢查治療		CAU30	79	19.5		15	25		75	827	6	15	25	3
							檢查治療		LAO60	95	18.6		15	25		85	822	8	15	25	1
							檢查治療		CRAN30	78	18		15	25		74	746	6	15	25	1
							檢查治療		LAO30 CAU30	115	14.9		15	25		99	708	9	15	25	17
							檢查治療
							檢查治療		RAO30 CRAN30	91	20.2		15	20		81	866	7	15	20	29
PHILIPS	Allura Xper FD10/10	M	62	172	63	Transradial approach	檢查治療	Coronary angiography, Percutaneous coronary intervention	CRAN30	78	17.1		15	25		74	784	6	15	25	15	26	23.02	F	1782.03	264019		M	40	14
							檢查治療		LAO30 CRAN30	86	18.9		15	25		78	915	7	15	25	24			L	1459.16
							檢查治療		RAO30 CAU30	73	12.5		15	25		70	607	5	15	25	13
							檢查治療		LAO30 CAU30	94	18.3		15	25		87	817	8	15	25	2
	Allura Xper FD10/10	M	64	168	71.4	Transradial approach	檢查治療	Coronary angiography, Percutaneous coronary intervention	RAO30 CAU30	73	13.5		15	25		76	872	6	15	20	2	43	32.21	F	3392.94	736986		M	48	19		M	34	12
							檢查治療		LAO30 CRAN30	112	17.1		15	20		110	647	9	15	20	28			L	5665.72
							檢查治療		CRAN30	86	20.7		15	25		75	814	6	15	20	22
							檢查治療		LAO30 CAU30	104	16.2		15	25		100	715	9	15	20	55
							檢查治療		CAU30	90	20.2		15	20		83	858	7	15	20	60
							檢查治療		RAO30 CRAN30	80	19.1		15	25		75	811	6	15	25	1
	Allura Xper FD10/10	M	47	174	71.8	Transradial approach	檢查治療	Coronary angiography, Percutaneous coronary intervention	CRAN30	80	17.9		15	20		79	907	7	15	20	3	53	22.18	F	2125.13	393579		M	48	9		M	34	4
							檢查治療		LAO30 CAU30	120	14.9		15	20		112	640	9	15	20	16			L	2716.13
							檢查治療		RAO30 CAU30	75	14.6		15	25		72	688	6	15	25	1
							檢查治療		LAO30 CRAN30	103	18.5		15	25		91	790	8	15	25	3
							檢查治療		CAU30	89	16.9		15	20		78	917	7	15	20	16
							檢查治療		LAO60	120	14.5		15	20		96	746	8	15	20	2
							檢查治療		LAO90	105	18.2		15	25		92	776	8	15	25	1
	Allura Xper FD10/10	M	40	166	76	Transradial approach	檢查治療	Coronary angiography, Percutaneous coronary intervention	CRAN30	76	16.8		15	25		72	703	6	15	25	5	46	17.05	F	1235.16	333954		M	53	43
							檢查治療		LAO30 CAU30	119	21.3		15	25		125	572	10	15	25	4			L	2393.74
							檢查治療
							檢查治療
							檢查治療		CAU30	74	14.1		15	25		72	701	6	15	25	1
							檢查治療		LAO60	120	14		15	25		102	698	9	15	25	1
							檢查治療		RAO30 CAU30	77	17.5		15	20		80	899	7	15	20	11
							檢查治療		LAO30 CRAN30	109	15.4		15	20		88	817	8	15	20	12
	Allura Xper FD10/10	M	49	161	68.2	Transradial approach	檢查治療	Coronary angiography, Percutaneous coronary intervention	RAO30 CAU30	76	17.1		15	25		73	719	6	15	25	1	39	17.3	F	1526.07	344040		M	56	545		M	34	49
							檢查治療																	L	2549.28
							檢查治療		CAU30	74	13.8		15	25		70	582	5	15	25	1
							檢查治療		LAO60	88	15.1		15	25		76	860	6	15	25	1
							檢查治療
							檢查治療		LAO30 CAU30	114	12.4		15	25		90	795	8	15	25	1
							檢查治療		CRAN30	85	18.1		15	20		74	805	6	15	20	24
							檢查治療		LAO30 CRAN30	115	20.8		15	20		97	740	8	15	20	24
	Allura Xper FD10/10	M	57	175	78.9	Transradial approach	檢查治療	Coronary angiography, Percutaneous coronary intervention	RAO30 CAU30	72	12		15	25		70	571	5	15	25	1	43	13.27	F	1235.23	213573		M	53	12		M	34	5
							檢查治療		LAO30 CRAN30	102	17.2		15	25		90	798	8	15	25	22			L	1115.35
							檢查治療		CAU30	76	16		15	25		73	750	6	15	25	1
							檢查治療		LAO60	96	16.6		15	25		84	848	7	15	25	1
							檢查治療		CRAN30	79	18.3		15	25		77	918	7	15	25	22
							檢查治療		LAO30 CAU30	120	15.5		15	25		125	572	10	15	25	1
	Allura Xper FD10/10	M	77	162	68.8	Transradial approach	檢查治療	Coronary angiography, Percutaneous coronary intervention														31	10.58	F	878.2	217487		M	43	13		M	34	3
							檢查治療		LAO30 CRAN30	96	20		15	25		125	846	10	15	25	2			L	1237.3
							檢查治療		RAO30 CAU30	78	17		15	25		74	786	6	15	25	1
							檢查治療		LAO30 CAU30	120	15		15	20		112	635	9	15	20	8
							檢查治療		CAU30	75	15		15	25		73	711	6	15	25	2
							檢查治療
							檢查治療		CRAN30	80	18		15	20		75	827	6	15	20	7
	Allura Xper FD10/10	M	62	162	84	Transradial approach	檢查治療	Coronary angiography, Percutaneous coronary intervention	RAO30 CAU30	88	19.2		15	25		79	903	7	15	25	1	53	29.51	F	1872.39	477754		M	56	16
							檢查治療		LAO30 CRAN30	95	19.5		15	25		86	834	8	15	25	3			L	4047.47
							檢查治療		CAU30	84	19.8		15	25		77	904	7	15	25	1
							檢查治療		LAO60	94	20.9		15	25		88	813	8	15	25	1
							檢查治療		RAO30 CRAN30	80	17.6		15	20		74	791	6	15	20	3
							檢查治療		LAO30 CAU30	120	17.5		15	20		125	572	10	15	20	28
							檢查治療		CRAN30	80	18		15	20		77	926	7	15	20	23

## Sheet: CA
		病人資料								透視參數						攝影參數												工作人員1				工作人員2
設備名稱	機型	性別	年齡	身高	體重	導管置入位置	診療類別	診療名稱	管球角度	管電壓（kV）	管電流（mA）	曝露時間(s)	FPS	FOV	透視組數	管電壓（kV）	管電流（mAs）	曝露時間(s)	FPS	FOV	照相組數			總透視時間	F/L	儀器Air Kerma	儀器DAP		年齡	實測鉛衣外劑量			年齡	實測鉛衣外劑量
PHILIPS	Allura Xper FD10/10	F	88	151	55	Transradial approach	檢查	Coronary angiography	LAO30							76	885	6	15	20	1	60		9.21			106434	M	43	40		M	29	14
							檢查		RAO30							76	885	6	15	20	1
							檢查		LAO45	83	8.6		15	25	1	77	924	7	15	20	1
							檢查		AP	82	8.6		15	25	2	69	531	5	15	20	1
							檢查		RAO30 CAU30	100	7.5		15	25	1	76	861	6	15	20	1
							檢查		RAO30 CRAN30	100	8		15	20	2	78	912	7	15	20	10
							檢查		CRAN30							74	785	6	15	20	2
							檢查		CAU30							85	840	8	15	20	1
							檢查		LAO60 CAU30							113	678	9	15	20	1
PHILIPS	Allura Xper FD10/10	M	73	157	63	Transradial approach	檢查	Coronary angiography	RAO30 CAU30	76	15.4		15	25		72	703	6	15	25	1	45		4.44	F	344.95	97305	M	43	12
							檢查		LAO30 CRAN30	94	14.4		15	25		82	868	7	15	25	2				L	550.14
							檢查		CAU30	79	19.1		15	20		74	795	6	15	20	1
							檢查		LAO60	96	14.4		15	20		80	891	7	15	20	2
							檢查		CRAN30	78	18.9		15	20		76	869	6	15	20	2
							檢查		LAO30 CAU30	120	12.5		15	20		103	696	9	15	20	1
							檢查		AP	68	8.5		15	25		64	303	4	15	25	1
PHILIPS	Allura Xper FD10/10	F	61	159	48.6	Transradial approach	檢查	Coronary angiography	CRAN30	73	12.7		15	25		70	589	5	15	25	6	35		12.4	F	294.9	163226	M	40	15
							檢查		LAO30 CRAN30	90	20.5		15	25		82	877	7	15	25	5				L	978.35
							檢查		LAO60	79	19.6		15	25		77	927	7	15	25	4
							檢查		AP	67	7.7		15	25		65	349	4	15	25	1
							檢查		RAO30 CAU30	72	12		15	25		69	551	5	15	25	2
							檢查		LAO30 CAU30	90	20.2		15	25		82	875	7	15	25	1
PHILIPS	Allura Xper FD10/10	M	67	166	68.2	Transradial approach	檢查	Coronary angiography	RAO30 CAU30	77	16.9		15	25		74	780	6	15	25	1	43		4.31	F	656.7	165582	M	44	12
							檢查		LAO30 CRAN30	101	12.2		15	25		85	837	8	15	25	2				L	1021.77
							檢查		CAU30	81	21		15	20		75	816	6	15	20	1
							檢查		LAO60	94	13.8		15	20		81	888	7	15	20	1
							檢查		CRAN30	81	21.1		15	20		76	873	6	15	20	2
							檢查		LAO30 CAU30	120	13.9		15	20		125	572	10	15	20	1
PHILIPS	Allura Xper FD10/10	M	56	157	42.4	Transradial approach	檢查	Coronary angiography	CRAN30	74	13.6		15	25		71	628	5	15	25	2	26		3.02	F	116.87	51221	M	40	2
							檢查		LAO30 CRAN30	88	20.5		15	25		81	887	7	15	25	2				L	272.08
							檢查		RAO30 CAU30	71	10.8		15	25		69	541	5	15	25	1
							檢查		LAO30 CAU30	73	13.2		15	25		70	611	5	15	25	1
							檢查		AP	70	3.3		15	25		63	227	4	7.5	25	1
PHILIPS	Allura Xper FD10/10	F	66	156	65	Transradial approach	檢查	Coronary angiography	CRAN30	75	14.4		15	25		71	563	6	15	25	2	45		4.35	F	288.09	80048	M	40	1
							檢查		LAO30 CRAN30	96	19.8		15	25		86	833	8	15	25	2				L	424.7
							檢查		RAO30 CAU30	79	19.8		15	25		76	860	6	15	25	1
							檢查		CAU30	79	19.8		15	25		75	849	6	15	25	1
							檢查		LAO60	88	19		15	25		81	886	7	15	25	2
							檢查		LAO30 CAU30	99	19.8		15	25		90	798	8	15	25	1
							檢查		AP	64	5.2		15	25		63	229	4	15	25	1
PHILIPS	Allura Xper FD10/10	M	48	170	82	Transradial approach	檢查	Coronary angiography	CRAN30	93	19.9		15	25		82	867	7	15	25	4	48		5.17	F	355.45	122956	M	40	3
							檢查		LAO60	101	20.3		15	25		79	905	7	15	25	4				L	623.34
							檢查		RAO30 CAU30	76	15.8		15	25		72	700	6	15	25	1
							檢查		LAO30 CRAN30	120	11.8		15	25		102	700	9	15	25	1
							檢查		CAU30	79	17.7		15	25		75	847	6	15	25	1
							檢查		LAO30 CAU30	120	15.3		15	25		105	682	9	15	25	1
							檢查		AP	67	7.2		15	25		65	346	4	15	25	1
PHILIPS	Allura Xper FD10/10	F	54	149	54.8	Transradial approach	檢查	Coronary angiography	RAO30 CAU30	77	11.8		15	25		71	625	5	15	25	1	59		5.51	F	618.81	168378	M	44	5		M	29	10
							檢查		LAO30 CRAN30	98	16.8		15	25		85	838	8	15	25	2				L	1174.43
							檢查		CAU30	78	19.5		15	20		75	839	6	15	20	2
							檢查		LAO60	88	18.6		15	20		81	884	7	15	20	4
							檢查		CRAN30	77	18.8		15	20		77	915	7	15	20	2
							檢查		LAO30 CAU30	120	14.8		15	20		125	572	10	15	20	2
							檢查		RAO30 CRAN30	86	22		15	20		82	876	7	15	20	1
							檢查		RAO30	71	10.1		15	25		69	537	4	30	25	1
							檢查		AP	73	11.3		15	25		69	544	5	15	25	1
	Allura Xper FD10/10	F	75	146	53.2	Transradial approach	檢查	Coronary angiography	RAO30 CAU30	76	15.1		15	20		72	694	6	15	20	1	47		3.18	F	399.22	98942	M	40	4		F	38	44
							檢查		LAO30 CRAN30	102	15.2		15	20		84	854	7	15	20	2				L	621.22
							檢查		CAU30	81	20.4		15	20		77	910	7	15	20	1
							檢查		LAO60	85	18.5		15	20		78	913	7	15	20	2
							檢查		CRAN30	84	15.2		15	20		79	910	7	15	20	2
							檢查		LAO30 CAU30	120	14.5		15	20		102	701	9	15	20	1
							檢查		RAO30	70	9.2		15	25		69	550	4	30	25	1
	Allura Xper FD10/10	F	55	169	73	Transradial approach	檢查	Coronary angiography	RAO30 CAU30	75	14.9		15	25		71	653	6	15	25	1	48		7.59	F	545.07	161331	M	40	33
							檢查		LAO30 CRAN30	104	22.4		15	25		97	740	8	15	25	2				L	911.72
							檢查		CAU30	77	17		15	25		75	827	6	15	25	2
							檢查		LAO60	99	19.8		15	25		94	760	8	15	25	3
							檢查		CRAN30	80	18.1		15	25		76	860	6	15	25	2
							檢查		LAO30 CAU30	120	18.1		15	25		125	572	10	15	25	1
							檢查		RAO30	71	11.3		15	25		70	573	4	30	25	1
	Allura Xper FD10/10	M	91	163	66.2	Transradial approach	檢查	Coronary angiography	RAO30 CAU30	80	20.2		15	25		76	902	7	15	25	2	28		6.19	F	365.94	153946	M	40	61		M	32	6
							檢查		LAO30 CRAN30	92	19.2		15	25		82	877	7	15	25	2				L	897.23
							檢查		CRAN30	78	17.4		15	25		74	770	6	15	25	3
							檢查		LAO30 CAU30	101	16.2		15	25		90	799	8	15	25	3
	Allura Xper FD10/10	M	79	156.5	56.7	Transradial approach	檢查	Coronary angiography	RAO30 CAU30	78	15.8		15	25		73	740	6	15	25	1	42		6.26	F	365.89	115436	M	40	19
							檢查		LAO30 CRAN30	84	20.4		15	25		78	915	7	15	25	3				L	752.89
							檢查		CAU30	73	13.1		15	25		71	625	5	15	25	1
							檢查		LAO60	92	20.7		15	25		92	778	8	15	25	2
							檢查		CRAN30	76	15.6		15	25		73	715	6	15	25	3
							檢查		LAO30 CAU30	120	20.9		15	25		125	572	10	15	25	1
	Allura Xper FD10/10	F	57	164	82.6	Transradial approach	檢查	Coronary angiography	RAO30 CAU30	76	16.2		15	25		73	724	6	15	25	1	49		4.07	F	450.45	169589	M	40	5		M	32	3
							檢查		LAO30 CRAN30	112	16.5		15	25		94	761	8	15	25	2				L	952.8
							檢查		CAU30	78	17.8		15	25		74	762	6	15	25	1
							檢查		LAO60	120	17.7		15	25		125	572	10	15	25	2
							檢查		CRAN30	80	20.9		15	25		74	776	6	15	25	4
							檢查		LAO30 CAU30	120	14.7		15	25		104	669	9	15	25	2
							檢查		RAO30	75	16.1		15	25		70	600	4	30	25	1
	Allura Xper FD10/10	F	83	152	60	Transradial approach	檢查	Coronary angiography	AP	73	13.7		15	25		71	619	5	15	25	3	39		15.17	F	569.87	204478	M	40	423		M	32	11
							檢查		LAO60	86	20.6		15	25		80	898	7	15	25	3				L	929.55
							檢查		RAO30 CAU30	76	16.2		15	25		74	758	6	15	25	1
							檢查		LAO30 CRAN30	86	17.5		15	25		79	903	7	15	25	1
							檢查		CRAN30	77	17.5		15	25		73	744	6	15	25	1
							檢查		LAO30 CAU30	103	15.4		15	25		91	790	8	15	25	1
	Allura Xper FD20	M	84	158	47.3	Transradial approach	檢查	Coronary angiography	RAO30 CAU30	82	10		15	22		72	651	6	15	22	1	19		4.14		203.3	17914	M	48	0
							檢查		LAO30 CAU30	95	17		15	22		83	645	7	15	22	1
							檢查		CRAN30	85	8		15	27		75	684	6	15	22	2
	Allura Xper FD20	M	68	168	72	Transradial approach	檢查	Coronary angiography	LAO30 CRAN30	93	16.1		15	27		86	622	8	15	27	1	28		2.56		272.82	32078	M	56	1
							檢查		RAO30 CAU30	86	13		15	27		75	682	6	15	27	1
							檢查		LAO30 CAU30	96	15		15	27		84	642	7	15	27	1
							檢查		CRAN30	89	16.1		15	27		78	685	7	15	27	1

## Sheet: other
		病人資料								透視參數						攝影參數												工作人員1				工作人員2
設備名稱	機型	性別	年齡	身高	體重	導管置入位置	診療類別	診療名稱	管球角度	管電壓（kV）	管電流（mA）	曝露時間(s)	FPS	FOV	透視組數	管電壓（kV）	管電流（mAs）	曝露時間(s)	FPS	FOV	照相組數		總透視時間	F/L	儀器Air Kerma	儀器DAP			年齡	實測鉛衣外劑量			年齡	實測鉛衣外劑量
PHILIPS	Allura Xper FD10/10	F	80	154.5	47	Chest approach	治療	Pacemaker and defibrillator implantation	AP	82	7		15	25								0	6.22		20.75	2680		M	43	7
							治療		LAO30	86	7		15	25
PHILIPS	Allura Xper FD10/10	M	68	167	60.6	Transfemoral approach	治療	Transcarher radiofrequency ablation for arrhythmia	RAO30	88	4.7		15	25		73	744	6	3.8	20	1	13	8.34	F	44.66	15355		M	43	5
							治療		LAO30	104	5.5		15	25		81	966	7	3.8	20	1			L	90.77
PHILIPS	Allura Xper FD10/10	F	41	161	58	Transfemoral approach	治療	Transcarher radiofrequency ablation for arrhythmia	RAO30	83	5.4		15	25								0	26.19		165.63	48343		M	43	0
							治療		LAO30	100	5.4		15	25											181.83
PHILIPS	Allura Xper FD10/10	F	41	156	46	Transfemoral approach	治療	Transcarher radiofrequency ablation for arrhythmia	RAO30	86	5.2		15	20		69	544	5	15	20	1	5	14.14	F	26.15	12383		M	43	1
							治療		LAO30	98	5		15	20										L	84.97
PHILIPS	Allura Xper FD10/10	M	56	157	52.4	Chest approach	治療	Pacemaker and defibrillator implantation	AP	82	5.1		15	25								0	14.01		39.61	5719		M	40	35
							治療		LAO30	77	4.2		15	25
PHILIPS	Allura Xper FD10/10	M	40	173	80.1	Chest approach	治療	Pacemaker and defibrillator implantation	AP	91	6.7		15	25		91	78	5	15	25	1	12	7.24		49.03	6083		M	43	10
							治療		LAO30	112	6.4		15	25		112	112	7	15	25	1
PHILIPS	Allura Xper FD10/10	M	51	167	93	Transfemoral approach	治療	Transcarher radiofrequency ablation for arrhythmia	RAO30	120	4.8		15	25		84	851	5	30	25	2	10	50.13	F	1587.37	448836		M	43	58
							治療		LAO30	120	5.2		15	25		125	569	5	30	25	2			L	1631.66
PHILIPS	Allura Xper FD10/10	F	59	155	74.8	Chest approach	治療	Pacemaker and defibrillator implantation	AP	78	5		15	25								0	5.34		32.54	4843		M	43	7
							治療		LAO30	119	5		15	25
PHILIPS	Allura Xper FD10/10	F	64	154	66	Chest approach	治療	Pacemaker and defibrillator implantation	AP	75	4		15	25		65	332	4	7.5	25	1	4	5.14		23.83	3559		M	43	13		M	32	4
PHILIPS	Allura Xper FD10/10	M	40	175	78.9	Chest approach	治療	Pacemaker and defibrillator implantation	AP	79	15		15	37		64	287	4	7.5	37	1	9	14.17		136.34	21435		M	43	126
							治療		LAO30	84	15		15	37		70	574	5	3.8	37	1
PHILIPS	Allura Xper FD10/10	M	55	160	78	Transfemoral approach	治療	Transcarher radiofrequency ablation for arrhythmia	RAO30	98	4.4		15	25								0	8.56	F	41.94	17086		M	44	1
							治療		LAO60	120	3.9		15	25										L	100.19
PHILIPS	Allura Xper FD10/10	F	46	166	51	Transfemoral approach	治療	Transcarher radiofrequency ablation for arrhythmia	RAO30	80	5		15	25								0	11.03	F	34.61	11473		M	44	0
							治療		LAO60	91	6		15	25										L	75.52
